# Supplementary material for: Isochlorogenic Acid Glucosides from the Arabian Medicinal Plant Artemisia sieberi and Their Antimicrobial Activities
Source: Molecules. 2023 Nov 7;28(22):7460. doi: 10.3390/molecules28227460 (PMC10673327; doi:10.3390/molecules28227460)
Supplement: Supplementary file 1 [file molecules-28-07460-s001.zip]

Archive with 1 entries (1 files):
- molecules-2668042-supplementary.pdf
